# Supplementary material for: New Trend in Toxicological Screening Using Volumetric Absorptive Microsampling (VAMS) and High-Resolution Mass Spectrometry (HR/MS) Combination
Source: Molecules. 2023 Apr 14;28(8):3466. doi: 10.3390/molecules28083466 (PMC10141006; doi:10.3390/molecules28083466)
Supplement: Supplementary file 1 [file molecules-28-03466-s001.zip]

Archive with 1 entries (1 files):
- molecules-2259219-supplementary.pdf
